# Supplementary material for: Simulation of Biomass Yield and Soil Organic Carbon under Bioenergy Sorghum Production
Source: PLoS One. 2014 Dec 22;9(12):e115598. doi: 10.1371/journal.pone.0115598 (PMC4274110; doi:10.1371/journal.pone.0115598)
Supplement: S1 Data — (XLSX) [file pone.0115598.s001.xlsx]

## Sheet: SupportData
Obs	Plot	Rotation	NitrogenFertilization	Return	Year	Block	Tillage	TotalDryBiomassYield	OC02ppm	OC26ppm	OC612ppm	OC1224ppm	OC2436ppm	FertilizationTrt	soilbulkdensity02inch	soilbulkdensity26inch	soilbulkdensity612inch	soilbulkdensity1224inch	soilbulkdensity2436inch	SOC05cm	SOC515cm	SOC1530cm	SOC3060cm	SOC6090cm	SOC015cm	SOC050cm	SOC050cmMgC
1	10	SS	0	0	2008	2	Conv	18095.6	9328.7	8475.92	7515.8	.	4554.85	Unfertilized	1.574	1.349	1.463	1.492	1.517	7341.69	11434	16493.4	.	20729.1	18775.7	.	.
2	17	SS	0	0	2008	1	Conv	24756.5	10021.6	8734.76	7873.61	4177.53	2753.22	Unfertilized	1.574	1.349	1.463	1.492	1.517	7886.98	11783.2	17278.6	18698.6	12529.9	19670.2	49414.6	49.4146
3	19	SS	0	0	2008	3	Conv	14630.3	9690.95	7802.01	7491.69	5060.23	2816.02	Unfertilized	1.574	1.349	1.463	1.492	1.517	7626.78	10524.9	16440.5	22649.6	12815.7	18151.7	49691.9	49.6919
4	24	SS	0	0	2008	4	Conv	14265.2	9672.21	7734.75	7337.48	4056.15	4103.46	Unfertilized	1.574	1.349	1.463	1.492	1.517	7612.03	10434.2	16102.1	18155.3	18674.8	18046.2	46251.9	46.2519
5	10	SS	0	0	2009	2	Conv	13864.5	11614.9	8322.54	7810.16	.	5594.25	Unfertilized	1.574	1.349	1.463	1.492	1.517	9140.94	11227.1	17139.4	.	25459.4	20368	.	.
6	17	SS	0	0	2009	1	Conv	15928.9	.	8577.97	7620.17	5224.86	3061.35	Unfertilized	1.574	1.349	1.463	1.492	1.517	.	11571.7	16722.5	23386.5	13932.2	.	.	.
7	19	SS	0	0	2009	3	Conv	13745.7	10738	8902.19	7613.71	6266.91	3415.56	Unfertilized	1.574	1.349	1.463	1.492	1.517	8450.82	12009	16708.3	28050.7	15544.2	20459.9	55868.6	55.8686
8	24	SS	0	0	2009	4	Conv	11636.1	9083.78	8665.28	7397.76	.	4818.46	Unfertilized	1.574	1.349	1.463	1.492	1.517	7148.93	11689.5	16234.4	.	21928.8	18838.4	.	.
9	10	SS	0	0	2010	2	Conv	8258.97	11683.4	9424.88	8330.94	.	7060.47	Unfertilized	1.574	1.349	1.463	1.492	1.517	9194.81	12714.2	18282.2	.	32132.2	21909	.	.
10	17	SS	0	0	2010	1	Conv	8851.36	14513.6	8136.11	8462	5841.88	3288.34	Unfertilized	1.574	1.349	1.463	1.492	1.517	11422.2	10975.6	18569.9	26148.2	14965.2	22397.8	58399.8	58.3998
11	19	SS	0	0	2010	3	Conv	7001.08	13680.9	7855.37	7838.08	5271.39	3978.98	Unfertilized	1.574	1.349	1.463	1.492	1.517	10766.9	10596.9	17200.7	23594.7	18108.3	21363.8	54294.3	54.2943
12	24	SS	0	0	2010	4	Conv	8609.57	13697	8537.31	7661.26	.	6206.2	Unfertilized	1.574	1.349	1.463	1.492	1.517	10779.5	11516.8	16812.6	.	28244.4	22296.4	.	.
13	10	SS	0	0	2011	2	Conv	12467.4	13720.9	9222.21	8357.33	6949.38	3907.4	Unfertilized	1.574	1.349	1.463	1.492	1.517	10798.4	12440.8	18340.2	31105.4	17782.6	23239.1	62316.2	62.3162
14	17	SS	0	0	2011	1	Conv	9617.32	12195.9	9739.26	8643.44	5879.83	4900.86	Unfertilized	1.574	1.349	1.463	1.492	1.517	9598.16	13138.3	18968	26318.1	22303.8	22736.4	59249.9	59.2499
15	19	SS	0	0	2011	3	Conv	12026.8	12805.1	8971.66	8795	6376.77	3773.42	Unfertilized	1.574	1.349	1.463	1.492	1.517	10077.6	12102.8	19300.6	28542.4	17172.8	22180.4	60509.3	60.5093
16	24	SS	0	0	2011	4	Conv	13056.4	12307.4	8882.45	8072.79	.	5916.68	Unfertilized	1.574	1.349	1.463	1.492	1.517	9685.92	11982.4	17715.7	.	26926.8	21668.3	.	.
17	10	SS	0	0	2012	2	Conv	20538.5	12259.2	11822.2	9819.76	4694.58	5612.13	Unfertilized	1.574	1.349	1.463	1.492	1.517	9648.03	15948.1	21549.5	21012.9	25540.8	25596.1	61154.2	61.1542
18	17	SS	0	0	2012	1	Conv	19136	13995.2	8300.67	11169.9	5959.43	2304.41	Unfertilized	1.574	1.349	1.463	1.492	1.517	11014.2	11197.6	24512.3	26674.4	10487.4	22211.8	64507.1	64.5071
19	19	SS	0	0	2012	3	Conv	21864.4	.	10524.5	.	7005.47	7627.05	Unfertilized	1.574	1.349	1.463	1.492	1.517	.	14197.6	.	31356.5	34710.7	.	.	.
20	24	SS	0	0	2012	4	Conv	21477.3	12433.3	12103.2	9900.44	.	9903.97	Unfertilized	1.574	1.349	1.463	1.492	1.517	9785	16327.2	21726.5	.	45073	26112.2	.	.
21	18	SS	250	0	2008	2	Conv	22587.9	11118.6	9604.78	6960.68	4416.73	3675.17	Fertilized	1.574	1.349	1.463	1.492	1.517	8750.31	12956.9	15275.2	19769.3	16725.7	21707.2	50161.9	50.1619
22	20	SS	250	0	2008	4	Conv	27032.8	9993.65	8918.7	6558.84	6365.92	3806.99	Fertilized	1.574	1.349	1.463	1.492	1.517	7865	12031.3	14393.4	28493.9	17325.6	19896.3	53285.6	53.2856
23	23	SS	250	0	2008	3	Conv	22682.9	10013	9195.38	7048.34	3496.57	3109.75	Fertilized	1.574	1.349	1.463	1.492	1.517	7880.27	12404.6	15467.6	15650.6	14152.5	20284.8	46186.2	46.1862
24	25	SS	250	0	2008	1	Conv	17958.6	8575.13	6958.89	5296.08	3005.99	2627.71	Fertilized	1.574	1.349	1.463	1.492	1.517	6748.63	9387.54	11622.2	13454.8	11958.7	16136.2	36728.3	36.7283
25	18	SS	250	0	2009	2	Conv	17557.8	10977.2	8771.99	7153.42	4890.29	3346.75	Fertilized	1.574	1.349	1.463	1.492	1.517	8639.08	11833.4	15698.2	21888.9	15231.1	20472.5	50763.3	50.7633
26	20	SS	250	0	2009	4	Conv	22069.8	10034.1	8948.85	7085.49	6009.18	3847.58	Fertilized	1.574	1.349	1.463	1.492	1.517	7896.81	12072	15549.1	26897.1	17510.3	19968.8	53449.3	53.4493
27	23	SS	250	0	2009	3	Conv	20547.7	.	9091.81	7581.11	4990.5	3022.98	Fertilized	1.574	1.349	1.463	1.492	1.517	.	12264.9	16636.8	22337.5	13757.6	.	.	.
28	25	SS	250	0	2009	1	Conv	19054	9490.9	7095.28	6342.73	3363.27	2937.87	Fertilized	1.574	1.349	1.463	1.492	1.517	7469.34	9571.53	13919.1	15054	13370.2	17040.9	40996	40.996
29	18	SS	250	0	2010	2	Conv	11279.2	13845.1	8546.97	7251.46	5161.33	3658.47	Fertilized	1.574	1.349	1.463	1.492	1.517	10896.1	11529.9	15913.3	23102.1	16649.7	22425.9	53740.7	53.7407
30	20	SS	250	0	2010	4	Conv	14269.1	13980.9	8229.69	6950.12	6972.48	4136.17	Fertilized	1.574	1.349	1.463	1.492	1.517	11003	11101.9	15252	31208.8	18823.7	22104.8	58162.7	58.1627
31	23	SS	250	0	2010	3	Conv	16119.7	12474.4	9074.3	6780.36	3994.45	3695.03	Fertilized	1.574	1.349	1.463	1.492	1.517	9817.32	12241.2	14879.5	17879.2	16816.1	22058.5	48857.5	48.8575
32	25	SS	250	0	2010	1	Conv	12616.9	11603.3	7393.09	6232.12	3374.36	2921.59	Fertilized	1.574	1.349	1.463	1.492	1.517	9131.82	9973.28	13676.4	15103.6	13296.2	19105.1	42850.6	42.8506
33	18	SS	250	0	2011	2	Conv	11589.2	15095.9	10460.9	7342.52	4355.33	3504.58	Fertilized	1.574	1.349	1.463	1.492	1.517	11880.4	14111.8	16113.2	19494.5	15949.3	25992.2	55101.7	55.1017
34	20	SS	250	0	2011	4	Conv	16912.2	13197.6	8830.46	7343.87	.	4246.61	Fertilized	1.574	1.349	1.463	1.492	1.517	10386.5	11912.3	16116.1	.	19326.3	22298.8	.	.
35	23	SS	250	0	2011	3	Conv	11928.9	14472.2	10636.2	7842.56	4483.48	3956.15	Fertilized	1.574	1.349	1.463	1.492	1.517	11389.6	14348.3	17210.5	20068.1	18004.4	25737.9	56327.1	56.3271
36	25	SS	250	0	2011	1	Conv	9579.77	13828.9	9075.58	6634.51	3666.62	3003.81	Fertilized	1.574	1.349	1.463	1.492	1.517	10883.3	12243	14559.4	16411.8	13670.3	23126.3	48626.9	48.6269
37	18	SS	250	0	2012	2	Conv	22186.5	10299.9	10177.6	9287.5	5963.04	2820.29	Fertilized	1.574	1.349	1.463	1.492	1.517	8105.98	13729.6	20381.4	26690.5	12835.1	21835.6	60010.7	60.0107
38	20	SS	250	0	2012	4	Conv	35898	10337.6	9785.01	.	7314.91	10071.9	Fertilized	1.574	1.349	1.463	1.492	1.517	8135.69	13200	.	32741.5	45837.3	21335.7	.	.
39	23	SS	250	0	2012	3	Conv	21570.1	.	10439.5	7844.72	.	5976.97	Fertilized	1.574	1.349	1.463	1.492	1.517	.	14082.9	17215.2	.	27201.2	.	.	.
40	25	SS	250	0	2012	1	Conv	19475.7	13439.8	11864.3	8695.71	4678.97	1839.22	Fertilized	1.574	1.349	1.463	1.492	1.517	10577.1	16005	19082.7	20943.1	8370.31	26582.1	59626.9	59.6269
41	4	SS	0	25	2008	4	Conv	24447.8	8673.03	7596.86	5887.21	3054.04	3215.09	Unfertilized	1.574	1.349	1.463	1.492	1.517	6825.67	10248.2	12919.5	13669.9	14631.9	17073.8	39106.6	39.1066
42	9	SS	0	25	2008	1	Conv	22761.3	9995.99	7668.62	6431.39	4161.72	2333.94	Unfertilized	1.574	1.349	1.463	1.492	1.517	7866.84	10345	14113.7	18627.9	10621.8	18211.8	44744.1	44.7441
43	15	SS	0	25	2008	3	Conv	26460	10441.1	9085.87	7087.95	8663.77	6195.15	Unfertilized	1.574	1.349	1.463	1.492	1.517	8217.15	12256.8	15554.5	38779	28194.1	20474	61881.2	61.8812
44	22	SS	0	25	2008	2	Conv	16673.2	9710.61	8871.48	6915.96	5997.89	4172.67	Unfertilized	1.574	1.349	1.463	1.492	1.517	7642.25	11967.6	15177.1	26846.6	18989.8	19609.9	52684.7	52.6847
45	4	SS	0	25	2009	4	Conv	10526.9	10348.3	6620.22	5112.33	2607.02	3562.83	Unfertilized	1.574	1.349	1.463	1.492	1.517	8144.12	8930.68	11219	11669	16214.4	17074.8	36073.2	36.0732
46	9	SS	0	25	2009	1	Conv	16100.6	12647.9	.	8281.85	3887.52	2925.72	Unfertilized	1.574	1.349	1.463	1.492	1.517	9953.91	.	18174.5	17400.5	13315	.	.	.
47	15	SS	0	25	2009	3	Conv	19064.6	10066.8	8857.77	6724.4	8690.73	5984.04	Unfertilized	1.574	1.349	1.463	1.492	1.517	7922.53	11949.1	14756.7	38899.7	27233.4	19871.7	60561.5	60.5615
48	22	SS	0	25	2009	2	Conv	11657.5	10041.7	9835.5	7426.43	4767.14	3174.47	Unfertilized	1.574	1.349	1.463	1.492	1.517	7902.82	13268.1	16297.3	21337.7	14447	21170.9	51693.3	51.6934
49	4	SS	0	25	2010	4	Conv	6867.01	.	7010.22	.	3312.64	3665.49	Unfertilized	1.574	1.349	1.463	1.492	1.517	.	9456.79	.	14827.4	16681.6	.	.	.
50	9	SS	0	25	2010	1	Conv	14430.9	11438.5	8042.61	7456.72	5218.57	3139.65	Unfertilized	1.574	1.349	1.463	1.492	1.517	9002.13	10849.5	16363.8	23358.3	14288.5	19851.6	51787.6	51.7876
51	15	SS	0	25	2010	3	Conv	8138.31	.	8492.16	7335.16	8972.45	6667.99	Unfertilized	1.574	1.349	1.463	1.492	1.517	.	11455.9	16097	40160.7	30346	.	.	.
52	22	SS	0	25	2010	2	Conv	6836.02	12055.5	7915.02	5928.36	.	3605.17	Unfertilized	1.574	1.349	1.463	1.492	1.517	9487.72	10677.4	13009.8	.	16407.1	20165.1	.	.
53	4	SS	0	25	2011	4	Conv	12620	.	9701.66	6550.78	4048.3	4696.2	Unfertilized	1.574	1.349	1.463	1.492	1.517	.	13087.5	14375.7	18120.2	21372.4	.	.	.
54	9	SS	0	25	2011	1	Conv	15734.1	12857.6	10419.9	7464.36	3989.97	3219.77	Unfertilized	1.574	1.349	1.463	1.492	1.517	10119	14056.5	16380.5	17859.1	14653.2	24175.4	52462.1	52.4621
55	15	SS	0	25	2011	3	Conv	12851.4	14837.6	10110.4	8387.5	9793.97	6879.33	Unfertilized	1.574	1.349	1.463	1.492	1.517	11677.2	13639	18406.4	43837.8	31307.8	25316.2	72947.8	72.9477
56	22	SS	0	25	2011	2	Conv	10063.7	.	11862	7869.29	5545.98	5027.19	Unfertilized	1.574	1.349	1.463	1.492	1.517	.	16001.8	17269.2	24823.8	22878.7	.	.	.
57	4	SS	0	25	2012	4	Conv	21088.4	.	11655.3	8080.67	.	3386.23	Unfertilized	1.574	1.349	1.463	1.492	1.517	.	15723	17733	.	15410.7	.	.	.
58	9	SS	0	25	2012	1	Conv	27766	14418.4	10938.3	7972.61	5511.18	6247.38	Unfertilized	1.574	1.349	1.463	1.492	1.517	11347.2	14755.8	17495.9	24668.1	28431.8	26103	60044.3	60.0443
59	15	SS	0	25	2012	3	Conv	20708.3	13861.6	9514.31	9074.53	8635.14	4457.05	Unfertilized	1.574	1.349	1.463	1.492	1.517	10909.1	12834.8	19914.1	38650.9	20284	23743.9	69425.2	69.4252
60	22	SS	0	25	2012	2	Conv	25377.9	15072	.	9033.41	.	5062.07	Unfertilized	1.574	1.349	1.463	1.492	1.517	11861.6	.	19823.8	.	23037.5	.	.	.
61	1	SS	250	25	2008	1	Conv	23443.1	8700	7200	7355.08	5227.79	3754.06	Fertilized	1.574	1.349	1.463	1.492	1.517	6846.9	9712.8	16140.7	23399.6	17084.7	16559.7	48300.2	48.3001
62	2	SS	250	25	2008	2	Conv	22252.7	9260.71	7609.83	7277.46	8487.69	6149.51	Fertilized	1.574	1.349	1.463	1.492	1.517	7288.18	10265.7	15970.4	37990.9	27986.4	17553.8	58851.5	58.8515
63	7	SS	250	25	2008	3	Conv	29398.6	8832.66	7335.07	6146.06	3972.27	2781.52	Fertilized	1.574	1.349	1.463	1.492	1.517	6951.3	9895.01	13487.5	17779.9	12658.7	16846.3	42187.1	42.1871
64	28	SS	250	25	2008	4	Conv	23091	10199.1	8907.72	7423.25	8811.78	3919.1	Fertilized	1.574	1.349	1.463	1.492	1.517	8026.67	12016.5	16290.3	39441.5	17835.8	20043.2	62627.9	62.6279
65	1	SS	250	25	2009	1	Conv	15925.3	9722.23	6968.74	7755.48	7487.16	3349.55	Fertilized	1.574	1.349	1.463	1.492	1.517	7651.4	9400.83	17019.4	33512.5	15243.8	17052.2	56413.3	56.4133
66	2	SS	250	25	2009	2	Conv	23773.2	9817.03	7622.27	7284.17	9618.01	6339.9	Fertilized	1.574	1.349	1.463	1.492	1.517	7726	10282.4	15985.1	43050.2	28852.9	18008.4	62693.7	62.6937
67	7	SS	250	25	2009	3	Conv	26166.8	11355	8253.91	6477.68	3968.28	3738.07	Fertilized	1.574	1.349	1.463	1.492	1.517	8936.41	11134.5	14215.3	17762	17012	20070.9	46127.6	46.1275
68	28	SS	250	25	2009	4	Conv	25172	9859.92	7861.77	7388.64	6101.33	3676	Fertilized	1.574	1.349	1.463	1.492	1.517	7759.76	10605.5	16214.4	27309.5	16729.5	18365.3	52786	52.786
69	1	SS	250	25	2010	1	Conv	17031.6	12731.8	.	7951.81	.	7960.32	Fertilized	1.574	1.349	1.463	1.492	1.517	10020	.	17450.2	.	36227.4	.	.	.
70	2	SS	250	25	2010	2	Conv	15642.5	13090	7578.71	7267.95	8969.91	6034.48	Fertilized	1.574	1.349	1.463	1.492	1.517	10301.9	10223.7	15949.5	40149.3	27462.9	20525.5	63241.3	63.2413
71	7	SS	250	25	2010	3	Conv	16551.4	12253.4	8875.97	6492.96	4584.94	3304.03	Fertilized	1.574	1.349	1.463	1.492	1.517	9643.41	11973.7	14248.8	20522.2	15036.6	21617.1	49547.4	49.5474
72	28	SS	250	25	2010	4	Conv	12473.8	.	8582.38	7479.54	6825.83	4125.53	Fertilized	1.574	1.349	1.463	1.492	1.517	.	11577.6	16413.8	30552.4	18775.3	.	.	.
73	1	SS	250	25	2011	1	Conv	27422.3	.	9542.15	9606.64	7493.12	4207.3	Fertilized	1.574	1.349	1.463	1.492	1.517	.	12872.4	21081.8	33539.2	19147.4	.	.	.
74	2	SS	250	25	2011	2	Conv	25105.3	.	9601.24	9745.19	7000	7327.19	Fertilized	1.574	1.349	1.463	1.492	1.517	.	12952.1	21385.8	31332	33346	.	.	.
75	7	SS	250	25	2011	3	Conv	21540.8	13835.2	11012.8	7349.29	5139.38	3983.47	Fertilized	1.574	1.349	1.463	1.492	1.517	10888.3	14856.3	16128	23003.9	18128.8	25744.6	57208.5	57.2085
76	28	SS	250	25	2011	4	Conv	18861	13019.4	10474.8	7729.38	7751.37	4920.53	Fertilized	1.574	1.349	1.463	1.492	1.517	10246.2	14130.5	16962.1	34695.1	22393.3	24376.7	64468.9	64.4689
77	1	SS	250	25	2012	1	Conv	44566.8	16281	11358	10584.2	.	3514.12	Fertilized	1.574	1.349	1.463	1.492	1.517	12813.1	15321.9	23227	.	15992.8	28135.1	.	.
78	2	SS	250	25	2012	2	Conv	43013.4	.	7839.81	9421.09	8334.36	9321.3	Fertilized	1.574	1.349	1.463	1.492	1.517	.	10575.9	20674.6	37304.6	42421.2	.	.	.
79	7	SS	250	25	2012	3	Conv	33142.9	11943.2	7733.64	8812.64	3399.57	5228.81	Fertilized	1.574	1.349	1.463	1.492	1.517	9399.28	10432.7	19339.3	15216.5	23796.3	19832	49315.6	49.3156
80	28	SS	250	25	2012	4	Conv	20267.8	16167.9	12579.9	10453	.	5419.95	Fertilized	1.574	1.349	1.463	1.492	1.517	12724.1	16970.3	22939	.	24666.2	29694.4	.	.
81	3	SS	0	50	2008	3	Conv	21904.2	10409.8	7625.69	5980.92	2695.22	2821.08	Unfertilized	1.574	1.349	1.463	1.492	1.517	8192.48	10287.1	13125.1	12063.8	12838.7	18479.5	39647.2	39.6472
82	8	SS	0	50	2008	4	Conv	19038.3	10130.4	7686.94	6078.3	3321.48	3082.62	Unfertilized	1.574	1.349	1.463	1.492	1.517	7972.59	10369.7	13338.8	14866.9	14029	18342.3	41592.4	41.5924
83	14	SS	0	50	2008	2	Conv	19771.4	8283.84	10102.6	7542.75	4173.91	3274.26	Unfertilized	1.574	1.349	1.463	1.492	1.517	6519.38	13628.4	16552.6	18682.4	14901.2	20147.8	49155.3	49.1553
84	21	SS	0	50	2008	1	Conv	22584.4	9905.2	9528.61	7159.34	3983.88	3594.15	Unfertilized	1.574	1.349	1.463	1.492	1.517	7795.39	12854.1	15711.2	17831.8	16357	20649.5	48248.6	48.2486
85	3	SS	0	50	2009	3	Conv	11164.7	9857.59	9760.39	4838.07	2339.83	3273.78	Unfertilized	1.574	1.349	1.463	1.492	1.517	7757.92	13166.8	10617.1	10473.1	14899	20924.7	38523.9	38.5239
86	8	SS	0	50	2009	4	Conv	11451.9	11806.8	8013.23	6450.39	4840.02	5044.65	Unfertilized	1.574	1.349	1.463	1.492	1.517	9291.94	10809.9	14155.4	21663.9	22958.2	20101.8	48699.8	48.6998
87	14	SS	0	50	2009	2	Conv	12058.6	9539.55	8921.91	7237.31	5940.88	2661.12	Unfertilized	1.574	1.349	1.463	1.492	1.517	7507.63	12035.7	15882.3	26591.4	12110.8	19543.3	53153.2	53.1531
88	21	SS	0	50	2009	1	Conv	16086	11963.1	8958.13	7111.4	4430.8	3061.41	Unfertilized	1.574	1.349	1.463	1.492	1.517	9414.95	12084.5	15606	19832.3	13932.5	21499.5	50326.9	50.3269
89	3	SS	0	50	2010	3	Conv	8188.94	13709	8561.52	5460.98	2668.3	3112.43	Unfertilized	1.574	1.349	1.463	1.492	1.517	10789	11549.5	11984.1	11943.3	14164.7	22338.4	42284.8	42.2848
90	8	SS	0	50	2010	4	Conv	6749.05	14361.2	8690.4	6353.02	4103.68	4520.57	Unfertilized	1.574	1.349	1.463	1.492	1.517	11302.2	11723.4	13941.7	18368.1	20573.1	23025.6	49212.7	49.2127
91	14	SS	0	50	2010	2	Conv	9003.59	.	8660.23	7153.89	4720.99	4148.55	Unfertilized	1.574	1.349	1.463	1.492	1.517	.	11682.6	15699.2	21131.2	18880	.	.	.
92	21	SS	0	50	2010	1	Conv	12422	14178.4	8221.21	8017.63	4931.19	3096.92	Unfertilized	1.574	1.349	1.463	1.492	1.517	11158.4	11090.4	17594.7	22072	14094.1	22248.8	54558.2	54.5582
93	3	SS	0	50	2011	3	Conv	10744	.	9663.75	6871.53	3314.07	4494.88	Unfertilized	1.574	1.349	1.463	1.492	1.517	.	13036.4	15079.6	14833.8	20456.2	.	.	.
94	8	SS	0	50	2011	4	Conv	8043.5	11939.6	9767.46	6344.88	4301.2	4341.31	Unfertilized	1.574	1.349	1.463	1.492	1.517	9396.47	13176.3	13923.8	19252.2	19757.3	22572.8	49331.4	49.3314
95	14	SS	0	50	2011	2	Conv	10717.8	10813.3	7014.41	7016.54	5531.79	3755.11	Unfertilized	1.574	1.349	1.463	1.492	1.517	8510.1	9462.44	15397.8	24760.3	17089.5	17972.5	49877.2	49.8772
96	21	SS	0	50	2011	1	Conv	21424.1	15711.6	.	9579.56	5648.29	4566.83	Unfertilized	1.574	1.349	1.463	1.492	1.517	12365	.	21022.3	25281.8	20783.6	.	.	.
97	3	SS	0	50	2012	3	Conv	15869.9	.	11364.6	8408.6	5338.37	6831.01	Unfertilized	1.574	1.349	1.463	1.492	1.517	.	15330.9	18452.7	23894.5	31087.9	.	.	.
98	8	SS	0	50	2012	4	Conv	18192.6	12152.3	7484.14	4180.28	5318.58	7030.46	Unfertilized	1.574	1.349	1.463	1.492	1.517	9563.83	10096.1	9173.63	23806	31995.6	19659.9	44704.2	44.7042
99	14	SS	0	50	2012	2	Conv	15991	12518.8	.	7612.4	2156.26	7924.27	Unfertilized	1.574	1.349	1.463	1.492	1.517	9852.31	.	16705.4	9651.42	36063.3	.	.	.
100	21	SS	0	50	2012	1	Conv	24567.9	14681.5	12723.6	6691.81	.	4546.32	Unfertilized	1.574	1.349	1.463	1.492	1.517	11554.3	17164.1	14685.2	.	20690.3	28718.4	.	.
101	11	SS	250	50	2008	3	Conv	24453.5	9891.41	7211.22	7038.27	.	3512.21	Fertilized	1.574	1.349	1.463	1.492	1.517	7784.54	9727.94	15445.5	.	15984.1	17512.5	.	.
102	12	SS	250	50	2008	4	Conv	19209.8	9880.01	8479.86	6087.83	2952.55	2897.52	Fertilized	1.574	1.349	1.463	1.492	1.517	7775.57	11439.3	13359.7	13215.6	13186.6	19214.9	41385.1	41.3851
103	13	SS	250	50	2008	1	Conv	24667.3	9492.87	7747.51	7449.12	3394.91	3496.42	Fertilized	1.574	1.349	1.463	1.492	1.517	7470.89	10451.4	16347.1	15195.6	15912.2	17922.3	44399.8	44.3998
104	26	SS	250	50	2008	2	Conv	22347.1	9016.12	7006.45	6748.89	2926.75	4115.98	Fertilized	1.574	1.349	1.463	1.492	1.517	7095.69	9451.7	14810.4	13100.1	18731.8	16547.4	40091.2	40.0912
105	11	SS	250	50	2009	3	Conv	17616.6	12253.4	7806.79	8585.97	.	5992.69	Fertilized	1.574	1.349	1.463	1.492	1.517	9643.43	10531.4	18841.9	.	27272.7	20174.8	.	.
106	12	SS	250	50	2009	4	Conv	23409.8	12826.6	9513.26	5932.96	2804.87	2917.48	Fertilized	1.574	1.349	1.463	1.492	1.517	10094.5	12833.4	13019.9	12554.6	13277.5	22927.9	44317.5	44.3175
107	13	SS	250	50	2009	1	Conv	22508.6	12370.4	8344.62	7493.84	4811.77	3210.3	Fertilized	1.574	1.349	1.463	1.492	1.517	9735.51	11256.9	16445.2	21537.5	14610.1	20992.4	51796	51.796
108	26	SS	250	50	2009	2	Conv	13141.7	10980	8636.45	6957.52	4628.01	3581.04	Fertilized	1.574	1.349	1.463	1.492	1.517	8641.3	11650.6	15268.3	20715	16297.3	20291.9	49370.1	49.3701
109	11	SS	250	50	2010	3	Conv	15155.5	.	.	.	.	14578.8	Fertilized	1.574	1.349	1.463	1.492	1.517	.	.	.	.	66348.2	.	.	.
110	12	SS	250	50	2010	4	Conv	13752.1	16203	10033.8	6445.44	4390.8	4329.65	Fertilized	1.574	1.349	1.463	1.492	1.517	12751.8	13535.5	14144.5	19653.2	19704.2	26287.3	53533.9	53.5339
111	13	SS	250	50	2010	1	Conv	20942.9	16918.5	8522.01	7534.65	3822.91	3842.55	Fertilized	1.574	1.349	1.463	1.492	1.517	13314.9	11496.2	16534.8	17111.3	17487.5	24811.1	52753.4	52.7534
112	26	SS	250	50	2010	2	Conv	5238.07	16391.4	7886.24	6599.28	4694.47	3452.53	Fertilized	1.574	1.349	1.463	1.492	1.517	12900	10638.5	14482.1	21012.5	15712.5	23538.6	52029	52.029
113	11	SS	250	50	2011	3	Conv	18260.5	14890.9	11314.6	7668.41	.	6376.66	Fertilized	1.574	1.349	1.463	1.492	1.517	11719.1	15263.4	16828.3	.	29020.2	26982.5	.	.
114	12	SS	250	50	2011	4	Conv	19000.9	16051	9528.23	6600.68	3734.5	4227.85	Fertilized	1.574	1.349	1.463	1.492	1.517	12632.1	12853.6	14485.2	16715.6	19241	25485.7	51114.6	51.1146
115	13	SS	250	50	2011	1	Conv	17414.3	17139.6	11272.6	8162.92	5416.6	4257.9	Fertilized	1.574	1.349	1.463	1.492	1.517	13488.9	15206.7	17913.5	24244.7	19377.7	28695.6	62772.2	62.7722
116	26	SS	250	50	2011	2	Conv	14631.6	13038.2	9760.89	7235.2	4931.01	3749.25	Fertilized	1.574	1.349	1.463	1.492	1.517	10261	13167.4	15877.6	22071.2	17062.8	23428.5	54020.3	54.0203
117	11	SS	250	50	2012	3	Conv	33839.7	16260.1	7632.34	8143.9	.	8473.36	Fertilized	1.574	1.349	1.463	1.492	1.517	12796.7	10296	17871.8	.	38562.2	23092.7	.	.
118	12	SS	250	50	2012	4	Conv	23497.8	17826.3	11697.1	7661.67	4751.18	6514.73	Fertilized	1.574	1.349	1.463	1.492	1.517	14029.3	15779.4	16813.5	21266.3	29648.5	29808.7	60799.8	60.7998
119	13	SS	250	50	2012	1	Conv	25581.6	14703.4	9911.54	6724.15	6408.82	3144.01	Fertilized	1.574	1.349	1.463	1.492	1.517	11571.6	13370.7	14756.2	28685.9	14308.4	24942.3	58822.3	58.8223
120	26	SS	250	50	2012	2	Conv	10620.6	.	.	.	3981.63	3070.85	Fertilized	1.574	1.349	1.463	1.492	1.517	.	.	.	17821.8	13975.4	.	.	.
